# Supplementary material for: A Novel Signature of CCNF-Associated E3 Ligases Collaborate and Counter Each Other in Breast Cancer
Source: Cancers (Basel). 2021 Jun 8;13(12):2873. doi: 10.3390/cancers13122873 (PMC8228695; doi:10.3390/cancers13122873)
Supplement: Supplementary file 1 [file cancers-13-02873-s001.zip]

Archive with 4 entries (3 files):
- suppl+ WB/
- suppl+ WB/revised WB.pdf
- suppl+ WB/Supplementary Information.pdf
- suppl+ WB/Supplementary Tables and Figures.pdf
